# Supplementary material for: The Role of Metabolic Testing in the Diagnostic Evaluation of Adult NORSE: A Retrospective, Single‐Centre Study
Source: Eur J Neurol. 2025 Jun 5;32(6):e70218. doi: 10.1111/ene.70218 (PMC12138435; doi:10.1111/ene.70218)
Supplement: Supplementary file 1 — Data S1. [file ENE-32-e70218-s001.zip]

Archive with 3 entries (3 files):
- misc/NORSE_SUPPL_File_25.04.25.docx
- misc/NORSE_SUPPL_File_25.10.24.docx
- 3_NORSE_SUPPL_File_23.05.25.docx
